# Supplementary material for: Deciphering the molecular signatures of tropical Areca catechu L. under cold stress: an integrated physiological and transcriptomic analysis
Source: Front Plant Sci. 2025 Jul 22;16:1624335. doi: 10.3389/fpls.2025.1624335 (PMC12321864; doi:10.3389/fpls.2025.1624335)
Supplement: Supplementary file 8 [file Table1.xlsx]

## Sheet: Sheet1
				Supplementary Table S1 Real-time qPCR gene-specific primer sequences
				Seq-ID	Gene ID	Gene name
				TRINITY_DN30068_c0_g1	LOC105034730	ZMYND15	S	TGAAGTCGCCAAGGGTG
							A	CAAATGGGCAATGAGAATA
				TRINITY_DN979_c0_g2	LOC103697984	ABHD17B	S	GAACCCTACGAACCCTT
							A	GTGACCACCTCCTTTGAT
				TRINITY_DN21301_c0_g2	LOC105034533	ATL8	S	ACCAACCCATCCATAGC
							A	GAGCGACATACGGACATAG
				TRINITY_DN42763_c0_g1	LOC103708883	WNK5	S	CACTAAACTGCCGATACGA
							A	GGACCGACATGACGATT
				TRINITY_DN9633_c0_g1	LOC103715631	XTH3	S	TTCATACCAACCCTACTCCT
							A	ATCTTGACACGCCCATC
				TRINITY_DN6894_c1_g1	LOC105039195	TPS	S	GTAATATGGCTATGTCCTT
							A	CATCTAAACCGCTCAAC
				Internal reference gene	β-actin	/	S	AAGGCTGGATTTGCTGG
							A	GCCTTGGGGTTGAGAGGGGC
