# Supplementary material for: Deciphering the molecular signatures of tropical Areca catechu L. under cold stress: an integrated physiological and transcriptomic analysis
Source: Front Plant Sci. 2025 Jul 22;16:1624335. doi: 10.3389/fpls.2025.1624335 (PMC12321864; doi:10.3389/fpls.2025.1624335)
Supplement: Supplementary file 9 [file Table2.xlsx]

## Sheet: Sheet1
			Supplementary Table S2 Key Physiological Indicators VIP Values
				Index	V1	V2
				Chlorophyll	1.261	0.560928
				POD	1.2137	0.574182
				CAT	1.11203	0.612081
				MDA	1.1086	0.724809
				Pn	1.10485	0.983872
				REC	1.10052	0.948388
				Proline	1.07687	1.03293
				SS	1.06643	1.13056
				SP	1.05155	1.11849
				H2O2	0.61993	1.27019
				RWC	0.424576	1.27833
				SOD	0.26854	1.32083
