# Supplementary material for: Deciphering the molecular signatures of tropical Areca catechu L. under cold stress: an integrated physiological and transcriptomic analysis
Source: Front Plant Sci. 2025 Jul 22;16:1624335. doi: 10.3389/fpls.2025.1624335 (PMC12321864; doi:10.3389/fpls.2025.1624335)
Supplement: Supplementary file 10 [file Table3.xlsx]

## Sheet: Sheet1
		Supplementary Table S3 Status of raw and post QC data for samples
		Sample	Raw reads	Raw bases	Clean reads	Clean bases	Error rate(%)	Q20(%)	Q30(%)	GC content(%)
		C0h_1	48166276	7273107676	47640470	7138348250	0.0131	98.06	94.08	45.65
		C0h_2	43849722	6621308022	43484064	6510491931	0.0134	97.9	93.61	45.44
		C0h_3	44871588	6775609788	44496938	6644485503	0.0132	98	93.9	45.72
		C6h_1	44033012	6648984812	43694606	6537875050	0.0133	97.96	93.76	46.7
		C6h_2	43840026	6619843926	43504552	6505556367	0.0134	97.92	93.65	45.9
		C6h_3	45549474	6877970574	45143806	6745633040	0.0131	98.12	94.22	46.05
		C8h_1	48737858	7359416558	48082506	7158884102	0.0132	98.03	93.96	45.82
		C8h_2	42115474	6359436574	41781046	6242743192	0.0135	97.86	93.47	45.62
		C8h_3	44917728	6782576928	44548124	6654272156	0.0134	97.95	93.72	46.34
		C24h_1	44468792	6714787592	44088586	6580206776	0.0133	97.95	93.75	45.91
		C24h_2	45338508	6846114708	44940400	6690337032	0.0134	97.94	93.7	46.06
		C24h_3	41467892	6261651692	41153456	6151627996	0.0135	97.85	93.42	45.91
		Average								45.9267
