# Supplementary material for: Deciphering the molecular signatures of tropical Areca catechu L. under cold stress: an integrated physiological and transcriptomic analysis
Source: Front Plant Sci. 2025 Jul 22;16:1624335. doi: 10.3389/fpls.2025.1624335 (PMC12321864; doi:10.3389/fpls.2025.1624335)
Supplement: Supplementary file 11 [file Table4.xlsx]

## Sheet: Sheet1
			Supplementary Table S4 Optimized assembly results evaluation
				Type	Unigene	Transcript
				Total number	125046	194915
				Total base	141151677	296335813
				Largest length (bp)	28106	28106
				Smallest length (bp)	201	201
				Average length (bp)	1128.8	1520.33
				N50 length (bp)	2300	2938
				E90N50 length (bp)	4637	3656
				Fragment mapped percent(%)	56.749	84.074
				GC percent (%)	39.43	40.45
				TransRate score	0.31881	0.44871
				BUSCO score	C:61.1%[S:58.6%;D:2.5%]	C:87.6%[S:44.3%;D:43.3%]
