# Supplementary material for: Deciphering the molecular signatures of tropical Areca catechu L. under cold stress: an integrated physiological and transcriptomic analysis
Source: Front Plant Sci. 2025 Jul 22;16:1624335. doi: 10.3389/fpls.2025.1624335 (PMC12321864; doi:10.3389/fpls.2025.1624335)
Supplement: Supplementary file 12 [file Table5.xlsx]

## Sheet: Sheet1
				Supplementary Table S5 Comparison of sequencing data with assembly results
				Sample	Clean reads	Mapped reads	Mapped ratio
				C0h_1	23820235	19989842	0.8392
				C0h_2	21742032	18364503	0.8447
				C0h_3	22248469	18870702	0.8482
				C6h_1	21847303	18635759	0.853
				C6h_2	21752276	18530221	0.8519
				C6h_3	22571903	19192362	0.8503
				C8h_1	24041253	20292500	0.8441
				C8h_2	20890523	17677487	0.8462
				C8h_3	22274062	18898800	0.8485
				C24h_1	22044293	18368738	0.8333
				C24h_2	22470200	19065636	0.8485
				C24h_3	20576728	17126582	0.8323
