# Supplementary material for: Deciphering the molecular signatures of tropical Areca catechu L. under cold stress: an integrated physiological and transcriptomic analysis
Source: Front Plant Sci. 2025 Jul 22;16:1624335. doi: 10.3389/fpls.2025.1624335 (PMC12321864; doi:10.3389/fpls.2025.1624335)
Supplement: Supplementary file 13 [file Table6.xlsx]

## Sheet: Sheet1
					Supplementary Table S6 Number of DEGs in A. catechu under cold stress
						diff_group	total DEG	up	down
						C6h_vs_C8h	881	486	395
						C0h_vs_C8h	10611	5524	5087
						C0h_vs_C24h	20870	11694	9176
						C8h_vs_C24h	4689	2986	1703
						C6h_vs_C24h	9622	6147	3475
						C0h_vs_C6h	6655	3107	3548
