# Supplementary material for: Deciphering the molecular signatures of tropical Areca catechu L. under cold stress: an integrated physiological and transcriptomic analysis
Source: Front Plant Sci. 2025 Jul 22;16:1624335. doi: 10.3389/fpls.2025.1624335 (PMC12321864; doi:10.3389/fpls.2025.1624335)
Supplement: Supplementary file 14 [file Table7.xlsx]

## Sheet: Sheet1
	Supplementary Table S7 Evolutionary relationships among TPS genes in A. catechu, Arabidopsis, and rice
	remane	geneID	pfam
	AcTPS1	TRINITY_DN20260_c0_g1_i5	Trehalose-phosphatase (IPR003337)	Glycosyl transferase, family 20 (IPR001830)
	AcTPS2	TRINITY_DN20260_c0_g1_i12	Trehalose-phosphatase (IPR003337)	Glycosyl transferase, family 20 (IPR001830)
	AcTPS3	TRINITY_DN20260_c0_g1_i14	Trehalose-phosphatase (IPR003337)	Glycosyl transferase, family 20 (IPR001830)
	AcTPS4	TRINITY_DN6524_c1_g1_i4	Trehalose-phosphatase (IPR003337)	Glycosyl transferase, family 20 (IPR001830)
	AcTPS5	TRINITY_DN6524_c1_g1_i7	Trehalose-phosphatase (IPR003337)	Glycosyl transferase, family 20 (IPR001830)
	AcTPS6	TRINITY_DN10670_c0_g1_i2	Trehalose-phosphatase (IPR003337)	Glycosyl transferase, family 20 (IPR001830)
	AcTPS7	TRINITY_DN10670_c0_g1_i1	Trehalose-phosphatase (IPR003337)	Glycosyl transferase, family 20 (IPR001830)
	AcTPS8	TRINITY_DN2874_c0_g2_i13	Trehalose-phosphatase (IPR003337)	Glycosyl transferase, family 20 (IPR001830)
	AcTPS9	TRINITY_DN2039_c0_g1_i10	Trehalose-phosphatase (IPR003337)	Glycosyl transferase, family 20 (IPR001830)
	AcTPS10	TRINITY_DN2039_c0_g1_i7	Trehalose-phosphatase (IPR003337)	Glycosyl transferase, family 20 (IPR001830)
	AcTPS11	TRINITY_DN2874_c0_g2_i3	Trehalose-phosphatase (IPR003337)	Glycosyl transferase, family 20 (IPR001830)
